# Supplementary material for: Characterization of polybacterial clinical samples using a set of group-specific broad-range primers targeting the 16S rRNA gene followed by DNA sequencing and RipSeq analysis
Source: J Med Microbiol. 2011 Jul;60(Pt 7):927–36. doi: 10.1099/jmm.0.028373-0 (PMC3168215; doi:10.1099/jmm.0.028373-0)
Supplement: Supplementary tables [file supp_60.7.927_Table_S1.xls]

## Sheet: Sheet1
Supplementary material for Kommendal et al. (2011), J Med Microbiol 60, 927-936
Table S1. Distribution of species among primer groups
LIST OF SPECIES/GROUPS	GenBank accession	Sequence	Exceptions from rule of thumb	Other comments
PRIMER A - forward	Primer 3'-end	AGRAC		R = A/G
Agrobacterium tumefaciens	AE007870	AGAAC	Gram-negative aerobic rods
Bartonella henselae	BX897699	AGAAC	Gram-negative aerobic rods
Brucella meletiensis	CP001488	AGAAC	Gram-negative aerobic rods
Paracoccus yeeii	AY014179	AGAAC	Gram-negative aerobic cocci
Rickettsia akari	CP000847	AGAAC	Gram-negative aerobic rods
Sphingomonas paucimobilis	U37337	AGAAC	Gram-negative aerobic rods
Leptospira biflexa	CP000777	AGAAC	Gram-negative aerobic rods
Leptospira borgpetersenii	CP000348	AGAAC	Gram-negative aerobic rods
Treponema scoranscii	NR_028690	AGAAC	Gram-negative aerobic rods
Borrelia burgorferi	CP001205	AGAAC	Gram-negative aerobic rods
Abiotrophia defectiva	AY879307	AGGAC
Acidaminococcus fermentans	X78017	AGGAC	Gram-negative anaerobic cocci
Actinobaculum schaalii	EF151127	AGGAC	Gram-positive anaerobic rods
Actinomyces europaeus	NR_026363	AGGAC
Actinomyces meyeri	AF457639	AGGAC
Aerococcus urinae	U64458	AGGAC
Alloscardovia omnicolens	AJ278695	AGGAC
Arcanobacterium pyogenes	EU268191	AGGAC
Bacillus subtilis	AL009126	AGGAC		Bacillus species are diveded between groups A and C
Brevibacillus brevis	AP008955	AGGAC
Clostridium botulinum	CP000726	AGGAC	Gram-positive anaerobic rods	Clostridia are divided between groups A and C
Corynebacterium jeikeium	CR931997	AGGAC		A minority of Corynebacteria belong in group C
Corynebacterium tuberculostearicum	NR_028975	AGGAC		A minority of Corynebacteria belong in group C
Dermabacter hominis	X91034	AGGAC
Dialister microaerophilus	AY958874	AGGAC
Dialister pneumosintes	Z36297	AGGAC
Dietzia maris	X79291	AGGAC
Enterococcus faecalis	AJ420803	AGGAC
Facklamia miroungae	NR_025400	AGGAC
Finegoldia magna	AP008971	AGGAC
Gemella haemolysans	NR_025903	AGGAC
Gemella morbillorum	NR_025904	AGGAC
Gordonia bronchialis	AB472842	AGGAC
Gordonia terrae	AB355992	AGGAC
Granulicatella adjacens	NR_025862	AGGAC
Kocuria kristinae	NR_026199	AGGAC
Lactobacillus gasseri	AF519171	AGGAC	Gram-positive anaerobic rods	Lactobacillus species are diveded between groups A and C
Lactococcus lactis	AE006456	AGGAC
Listeria monocytogenes	AL591981	AGGAC
Mobiluncus curtisii	AJ576084	AGGAC	Gram-positive anaerobic rods
Mycobacterium avium	CP000479	AGGAC
Mycobacterium tuberculosis	X58890	AGGAC
Mycobacterium ulcerans	CP000325	AGGAC
Nocardia cyriacigeorgica	EF127493	AGGAC
Nocardia farcinica	AP006618	AGGAC
Parvimonas micra	D14143	AGGAC
Peptoniphilus indolicus	D14147	AGGAC
Propionebacterium acnes	AB042288	AGGAC
Rhodococcus equi	DQ150573	AGGAC
Rothia mucilaginosa	DQ409140	AGGAC
Rothia mucilaginosa	X87758	AGGAC
Streptococcus agalactiae	CP000114	AGGAC
Streptococcus anginosus	AF145239	AGGAC
Streptococcus pneumoniae	CP000918	AGGAC
Veilonella dispar	AY995770	AGGAC	Gram-negative anaerobic cocci
Tsukamurella strandjordii	NR_025113	AGGAC
PRIMER B - forward	Primer 3'-end	AGAKTG		K = G/T
Campylobacter gracilis	L04320	AGAGTG
Campylobacter jejuni	AL111168	AGAGTG
Flexispira rappini	AY192528	AGAGTG
Helicobacter pylori	U01330	AGAGTG
Stenotrophomonas maltophilia	AB294557	AGAGTG
Achromobacter xylosoxidans	M22509	AGATTG
Acinetobacter baumannii	CP000521	AGATTG
Acinetobacter calcoaceticus	AJ888984	AGATTG
Actinobacillus pleuropneumoniae	CP000569	AGATTG
Aggregatibacter actinomycetemcomitans	NR_029171	AGATTG
Aeromonas hydophila	CP000462	AGATTG
Alcaligenes faecalis	AY548384	AGATTG
Bergeriella denitificans	AB087265	AGATTG
Bordetella bronchiseptica	BX640449	AGATTG
Bordetella pertussis	BX640420	AGATTG
Burkholderia multivorans	AP009386	AGATTG
Burkholderia pseudomallei	CP000571	AGATTG
Chlamydia trachomatis	CP000051	AGATTG
Chlamydophila pneumoniae	AE001363	AGATTG
Citrobacter koseri	CP000822	AGATTG
Coxiella burnetii	CP001019	AGATTG
Cronobacter sakazakii	CP000783	AGATTG
Delftia acidovorans	CP000884	AGATTG
Desulfovibrio desulfuricans	M34113	AGATTG	Gram-negative anaerobic rods
Desulfovibrio pigra	AF192152	AGATTG	Gram-negative anaerobic rods
Edwardsiella ictaluri	CP001600	AGATTG
Escherichia coli	CP001509	AGATTG
Francisella tularensis	AM286280	AGATTG
Haemophilus ducrey	AE017143	AGATTG
Haemophilus influenzae	AF224305	AGATTG
Hafnia alvei	FJ971884	AGATTG
Kingella kingae	AY551999	AGATTG
Klebsiella pneumoniae	CP000964	AGATTG
Klyuvera ascorbata	AF176559	AGATTG
Legionella pneumophila	CP000675	AGATTG
Moraxella catarrhalis	AF192341	AGATTG
Moraxella nonliquefaciens	EF611819	AGATTG
Neisseria gonorrhoeae	CP001050	AGATTG
Neisseria meningitidis	CP001561	AGATTG
Pantoea agglomerans	AF373196	AGATTG
Pasteurella multocida	AE006065	AGATTG
Plesiomonas shigelloides	X74688	AGATTG
Proteus mirabilis	AF008582	AGATTG
Providencia stuartii	NR_024848	AGATTG
Pseudomonas aeruginosa	AE004091	AGATTG
Ralstonia mannitolilytica	AY043378	AGATTG
Raoltella ornithinolytica	U78182	AGATTG
Serratia marcesens	AB061685	AGATTG
Shewanella putrefaciens	CP000681	AGATTG
Sutterella wadsworthensis	FJ368987	AGATTG
Vibrio parahaemolyticus	BA000031	AGATTG
Yersinia pestis	AL590842	AGATTG
Eikenella corrodens	GQ422740	AGATTG
Enterobacter cloacae	FP929040	AGATTG
PRIMER C - forward	Primer 3'-end	AGGAT
Adlercreutzia equolifaciens	AB306661	AGGAT
Allistipes shahii	AB554233	AGGAT
Anaerococcus vaginalis	D14146	AGGAT
Atopobium parvulum	CP001721	AGGAT
Bacillus cereus	CP001407	AGGAT	Gram-positive aerobic rods	Bacillus species are diveded between groups A and C
Bacteroides fragilis	AP006841	AGGAT
Bacteroides vulgatus	CP000139	AGGAT
Bifidobacterium adolecentis	AP009256	AGGAT
Bifidobacterium longum	CP001095	AGGAT
Capnocytophaga gingivalis	NR_026094	AGGAT	Gram-negative microaerophilic rods
Catonella sp.	AF385577	AGGAT
Chryseobacterium hominis	AM261868	AGGAT	Gram-negative aerobic rods
Clostridium boltae	NR_025567	AGGAT		Clostridia are divided between groups A and C
Clostridium perfringens	AB045283	AGGAT
Collinsella stercoris	NR_027527	AGGAT
Corynebacterium genitalum	X84253	AGGAT	Gram-positive aerobic rods	Majority of Corynebacteria belong in group A
Dysgonomonas gadei	NR_026505	AGGAT
Eggerthella lenta	CP001726	AGGAT
Erysipelotrix rhusiopathiae	AB055908	AGGAT
Eubacterium brachy	NR_036993	AGGAT
Facklamia ignava	NR_026447	AGGAT
Flavobacterium johnsoniae	CP000685	AGGAT	Gram-negative aerobic rods
Fusobacterium necrophorum	AM905356	AGGAT
Fusobacterium nucleatum	M58683	AGGAT
Jonquetella anthropi	FJ577258	AGGAT
Lactobacillus casei	CP000423	AGGAT		Lactobacillus species are diveded between groups A and C
Leptotrichia goodfellowii	NR_025649	AGGAT
Leptotrichia wadei	AY029802	AGGAT
Leuconostoc mesenteroides	FJ655776	AGGAT
Microbacterium laevaniformans	EU879962	AGGAT	Gram-positive aerobic rods
Micrococcus luteus	CP001628	AGGAT
Mogibacterium timidum	Z36296	AGGAT
Mycoplasma hominis	AF443616	AGGAT
Odoribacter splanchnicus	EU728709	AGGAT
Olsenella sp	EU592964	AGGAT
Parabacteroides gordonii	AB470345	AGGAT
Pedobacter piscium	NR_025536	AGGAT
Peptostreptococcus stomatis	GQ422715	AGGAT
Porphyromonas endodontalis	L16491	AGGAT
Prevotella oris	GQ131410	AGGAT
Prevotella corporis	AB547677	AGGAT
Ruminococcus gnavus	L76597	AGGAT
Shuttleworthia satelles	AF399956	AGGAT
Sneathia sanguinegenes	NR_025487	AGGAT
Solobacterium moorei	AM238669	AGGAT
Sphingobacterium spiritivorum	M58778	AGGAT	Gram-negative aerobic rods
Staphylococcus aureus	NC_002953	AGGAT
Staphylococcus caprae	NR_024665	AGGAT
Staphylococcus haemolyticus	AP006716	AGGAT
Tannerella forsythensis	AB035460	AGGAT
Ureaplasma urealyticum	CP001184	AGGAT
